# Supplementary material for: Outcomes of a mandatory non-medical switch of infliximab to a biosimilar for inflammatory bowel disease in British Columbia, Canada
Source: J Can Assoc Gastroenterol. 2024 Mar 23;7(4):299–305. doi: 10.1093/jcag/gwae011 (PMC11317628; doi:10.1093/jcag/gwae011)
Supplement: gwae011_suppl_Supplementary_Materials [file gwae011_suppl_supplementary_materials.zip]

Archive with 11 entries (11 files):
- STROBE Checklist - Revised.docx
- gwae011_suppl_Supplementary.docx
- gwae011_suppl_Supplementary_Figures_S1.tiff
- gwae011_suppl_Supplementary_Figures_S2.tiff
- gwae011_suppl_Supplementary_Tables_S1.tiff
- ICMJE CoI Form - BB.docx
- ICMJE CoI Form - CG.docx
- ICMJE CoI Form - GR.docx
- ICMJE CoI Form - JR.docx
- ICMJE CoI Form - TH.docx
- ICMJE CoI Form - YL.docx
